# Supplementary material for: Avermectins Inhibit Replication of Parvovirus B19 by Disrupting the Interaction Between Importin α and Non-Structural Protein 1
Source: Viruses. 2025 Feb 3;17(2):220. doi: 10.3390/v17020220 (PMC11860776; doi:10.3390/v17020220)
Supplement: Supplementary file 1 [file viruses-17-00220-s001.zip]

Archive with 1 entries (1 files):
- viruses-3434695-supplementary.pptx
